# Supplementary material for: Integrating Ni(OH)2 Nanoparticles on CdS for Efficient Noble-Metal-Free Photocatalytic H2 Evolution
Source: Molecules. 2024 Dec 10;29(24):5821. doi: 10.3390/molecules29245821 (PMC11677877; doi:10.3390/molecules29245821)
Supplement: Supplementary file 1 [file molecules-29-05821-s001.zip]

Archive with 1 entries (1 files):
- molecules-3304556-supplementary.pdf
